# Supplementary material for: A role for glycolipid biosynthesis in severe fever with thrombocytopenia syndrome virus entry
Source: PLoS Pathog. 2017 Apr 7;13(4):e1006316. doi: 10.1371/journal.ppat.1006316 (PMC5397019; doi:10.1371/journal.ppat.1006316)
Supplement: S1 Table — Gene symbol, number of independent gene-trap integrations within genes for selected and control populations, number of total integrations mapped in selected and control populations, false-discovery rate corrected p-value. Ranked by p-value. (XLSX) [file ppat.1006316.s012.xlsx]

## Sheet: P-values
Table S1: Genes identified in rVSV-SFTSV selected population from HAP1 screen
Gene Symbol	No. of independent integrations in rVSV-SFTSV selected population	Number of total gene trap integrations in rVSV-SFTSV selected data set	No. of independent integrations in library data set	Number of total gene trap integrations in library data set	p-value (FDR corrected)
UGCG	8	4502	26	803369	3.76232e-09
OCM	3	4502	0	803369	2.20502e-05
CDC42SE2	4	4502	56	803369	0.0176498
DBN1	4	4502	58	803369	0.0176498
KLHL11	4	4502	50	803369	0.0176498
ARGLU1	3	4502	21	803369	0.0176498
CPSF3L	8	4502	314	803369	0.0186874
KIAA1875	4	4502	68	803369	0.0186874
STARD7	4	4502	66	803369	0.0186874
UBE2Q2P2,UBE2Q2P3	4	4502	67	803369	0.0186874
PDE5A	3	4502	33	803369	0.0249479
RBM6	12	4502	776	803369	0.0322651
CHAF1A	8	4502	373	803369	0.0322651
HP1BP3	4	4502	88	803369	0.0322651
PRKAA2	3	4502	40	803369	0.0322651
KIF1A	6	4502	237	803369	0.0417509
ITPR3	4	4502	101	803369	0.0417912
SEPT10	3	4502	48	803369	0.0417912
AGFG1	5	4502	173	803369	0.0433282
IQCE	4	4502	111	803369	0.0433282
TAPBP	4	4502	111	803369	0.0433282
TMEM87A	4	4502	107	803369	0.0433282
KCNT2	3	4502	53	803369	0.0433282
PPA1	3	4502	50	803369	0.0433282
SPAG9	6	4502	267	803369	0.0470557
C17orf104	4	4502	117	803369	0.0478775
FBXL17	6	4502	276	803369	0.0496458
CASC5	4	4502	123	803369	0.0496458
KLHDC4	3	4502	62	803369	0.0496458
ZNF473	3	4502	61	803369	0.0496458
LRBA	8	4502	472	803369	0.0501787
TMCO7	4	4502	132	803369	0.0567093
NBPF1	3	4502	67	803369	0.0567093
ME2	3	4502	69	803369	0.0581157
TTC28	9	4502	606	803369	0.0584516
MTG1	5	4502	215	803369	0.0584516
HADHA	3	4502	71	803369	0.0584516
RTKN2	4	4502	141	803369	0.0613666
USP37	7	4502	413	803369	0.0648998
MLL5	5	4502	227	803369	0.0648998
ZNF236	3	4502	78	803369	0.0664488
ABCA3	8	4502	535	803369	0.0739194
ATF6	4	4502	156	803369	0.0739194
TAF15	3	4502	83	803369	0.0739194
ZNF143	3	4502	86	803369	0.0779919
NHLRC2	3	4502	88	803369	0.0809547
NKTR	4	4502	167	803369	0.0845083
UBE2QP1	4	4502	167	803369	0.0845083
PTP4A2	4	4502	169	803369	0.0860154
NCAPD3	3	4502	96	803369	0.0912503
ZC3H11A	3	4502	96	803369	0.0912503
RAB40C	8	4502	584	803369	0.0934268
STAT3	5	4502	270	803369	0.0934268
WDR67	3	4502	99	803369	0.0934268
C10orf18	3	4502	101	803369	0.0945422
OSBPL8	3	4502	101	803369	0.0945422
RAB11FIP3	16	4502	1597	803369	0.101074
TPP2	3	4502	106	803369	0.103118
ROBO2	4	4502	192	803369	0.10516
JOSD1	3	4502	109	803369	0.10516
LSM12	3	4502	108	803369	0.10516
RSBN1L	3	4502	111	803369	0.108277
ANKMY1	3	4502	113	803369	0.109671
SNRNP70	3	4502	113	803369	0.109671
GPR98	6	4502	404	803369	0.111091
TRIP11	3	4502	115	803369	0.111091
TRIM37	4	4502	204	803369	0.113773
GULP1	4	4502	205	803369	0.113799
WRN	4	4502	206	803369	0.11384
CCNF	5	4502	314	803369	0.125125
ZNF512	3	4502	125	803369	0.126849
EHBP1	4	4502	219	803369	0.131455
FAM193B	4	4502	222	803369	0.13186
FBXL20	4	4502	225	803369	0.13186
FTO	3	4502	129	803369	0.13186
MGAT4C	3	4502	131	803369	0.13186
POLRMT	3	4502	132	803369	0.13186
SULT2B1	3	4502	132	803369	0.13186
LUC7L	10	4502	910	803369	0.135502
AFF2	5	4502	336	803369	0.137214
ANAPC11	3	4502	137	803369	0.137214
RNF111	3	4502	137	803369	0.137214
FAM13A	3	4502	138	803369	0.137953
DNM2	4	4502	237	803369	0.138575
SFMBT1	4	4502	237	803369	0.138575
UBE2H	4	4502	237	803369	0.138575
SDK1	3	4502	141	803369	0.138575
STAG1	4	4502	246	803369	0.15192
CARD8	5	4502	358	803369	0.155264
CCDC57	10	4502	975	803369	0.157029
P4HA1	3	4502	152	803369	0.157029
PCMTD2	3	4502	152	803369	0.157029
TP53BP1	3	4502	154	803369	0.159771
POLDIP3	3	4502	156	803369	0.162923
PRKDC	3	4502	157	803369	0.163634
KIAA1109	3	4502	158	803369	0.164348
EXOC4	3	4502	160	803369	0.16578
RFWD2	3	4502	160	803369	0.16578
NCOA3	4	4502	267	803369	0.170949
NPLOC4	15	4502	1652	803369	0.172741
STK38	3	4502	165	803369	0.172741
BRCA1	3	4502	173	803369	0.18522
C11orf2	3	4502	173	803369	0.18522
CNOT4	3	4502	173	803369	0.18522
UBA2	3	4502	173	803369	0.18522
MPHOSPH9	4	4502	283	803369	0.188004
DIAPH3	3	4502	176	803369	0.189005
FCHO2	3	4502	180	803369	0.197019
EYS	3	4502	182	803369	0.200128
CNTNAP2	5	4502	418	803369	0.203031
BRIP1	4	4502	297	803369	0.203031
ATL3	3	4502	186	803369	0.203031
MED14	3	4502	184	803369	0.203031
ZNF34	4	4502	300	803369	0.203961
THADA	3	4502	188	803369	0.203961
SPATC1	3	4502	190	803369	0.207016
ITFG3	5	4502	435	803369	0.220424
TFCP2	3	4502	197	803369	0.220424
AFG3L1	3	4502	199	803369	0.221601
FAHD1,C16orf73	3	4502	199	803369	0.221601
SUV420H1	3	4502	200	803369	0.222191
MAD1L1	4	4502	317	803369	0.22227
KDM6A	4	4502	319	803369	0.222355
SCMH1	3	4502	202	803369	0.222355
RAD54B	4	4502	326	803369	0.227522
ADAM9	3	4502	209	803369	0.227522
DENND1B	3	4502	209	803369	0.227522
RAB6A	3	4502	206	803369	0.227522
TMEM131	3	4502	207	803369	0.227522
UNC13B	3	4502	209	803369	0.227522
CHN1	4	4502	330	803369	0.228708
LRCH2	3	4502	211	803369	0.228708
HDAC9	3	4502	212	803369	0.229302
LPHN2	3	4502	213	803369	0.229894
ZCCHC11	4	4502	340	803369	0.239353
EEA1	3	4502	218	803369	0.239353
EEFSEC	3	4502	223	803369	0.247847
CCDC91	4	4502	347	803369	0.248479
RBM9	6	4502	546	803369	0.249434
GPHN	3	4502	226	803369	0.249434
BAHCC1	3	4502	227	803369	0.249963
DDX6	3	4502	232	803369	0.259718
DST	3	4502	235	803369	0.263006
HNRNPR	3	4502	235	803369	0.263006
LPCAT3	3	4502	236	803369	0.263488
SH3GL1	3	4502	237	803369	0.26397
DOCK3	6	4502	591	803369	0.269331
CASK	3	4502	247	803369	0.283293
DMD	3	4502	255	803369	0.297989
HDGFRP3	3	4502	255	803369	0.297989
ZNF250	3	4502	257	803369	0.300656
RALGAPA1	3	4502	261	803369	0.305942
SREBF2	3	4502	261	803369	0.305942
PKNOX1	3	4502	262	803369	0.306256
DENND4A	5	4502	445	803369	0.31269
CCNL2	5	4502	462	803369	0.319281
SOX5	5	4502	464	803369	0.319281
MAPK8IP3	7	4502	744	803369	0.336383
ADCK5	5	4502	502	803369	0.343986
DIAPH2	5	4502	521	803369	0.359571
ASH1L	10	4502	1175	803369	0.372234
HEATR7A	16	4502	2127	803369	0.380425
PIAS1	6	4502	645	803369	0.437374
NARFL	4	4502	366	803369	0.437374
RNF130	4	4502	382	803369	0.442333
CREBBP	6	4502	673	803369	0.444684
WDR90	4	4502	398	803369	0.44871
AP3D1	4	4502	402	803369	0.449279
USP40	4	4502	413	803369	0.45344
C11orf80	3	4502	1019	803369	0.45344
PTK2	9	4502	1090	803369	0.454382
C9orf86	8	4502	980	803369	0.56464
C16orf35	5	4502	579	803369	0.56464
DIP2B	5	4502	534	803369	0.56464
HERC1	5	4502	576	803369	0.56464
LRP1B	5	4502	557	803369	0.56464
TNRC6B	5	4502	584	803369	0.56464
ASXL2	3	4502	299	803369	0.56464
CSPP1	3	4502	269	803369	0.56464
GPATCH8	3	4502	901	803369	0.56464
GPC6	3	4502	279	803369	0.56464
KIAA0564	3	4502	268	803369	0.56464
LOC643837	3	4502	271	803369	0.56464
LRCH3	3	4502	270	803369	0.56464
PCNX	3	4502	277	803369	0.56464
PPP4R4	3	4502	274	803369	0.56464
RNF213	3	4502	289	803369	0.56464
TCF25	3	4502	280	803369	0.56464
TMC1	3	4502	285	803369	0.56464
USP47	3	4502	292	803369	0.56464
YWHAE	3	4502	294	803369	0.56464
NRXN1	3	4502	313	803369	0.57074
KDM2A	9	4502	1222	803369	0.577115
PRPF6	3	4502	329	803369	0.577115
ERBB4	3	4502	350	803369	0.581032
FOXJ3	3	4502	342	803369	0.581032
PHACTR4	3	4502	342	803369	0.581032
PPFIA2	3	4502	349	803369	0.581032
TBCD	3	4502	348	803369	0.581032
UBE2G1	6	4502	766	803369	0.585804
TANC2	3	4502	845	803369	0.63825
EHMT1	7	4502	943	803369	0.639732
BOP1	4	4502	466	803369	0.656896
PTPN9	4	4502	458	803369	0.656896
RTN3	4	4502	463	803369	0.656896
WHSC1L1	4	4502	463	803369	0.656896
ZNF251	4	4502	507	803369	0.666096
PACS1	8	4502	1120	803369	0.666326
MGA	5	4502	648	803369	0.720043
MUM1	5	4502	634	803369	0.720043
QRICH1	5	4502	647	803369	0.720043
IP6K1	5	4502	686	803369	0.720458
NFATC3	5	4502	673	803369	0.720458
MAP4	3	4502	734	803369	0.759696
NF1	3	4502	736	803369	0.759696
NFAT5	3	4502	765	803369	0.759696
CDC42BPA	4	4502	910	803369	0.792933
RPTOR	5	4502	1121	803369	0.811951
AP2A2	3	4502	425	803369	0.811951
ARID3A	3	4502	401	803369	0.811951
CAPN1	3	4502	404	803369	0.811951
CNOT6	3	4502	387	803369	0.811951
CSMD3	3	4502	382	803369	0.811951
EP300	3	4502	386	803369	0.811951
PAFAH1B1	3	4502	442	803369	0.811951
PPP3CC	3	4502	365	803369	0.811951
ROBO1	3	4502	412	803369	0.811951
SAE1	3	4502	431	803369	0.811951
SLC38A10	3	4502	414	803369	0.811951
UBR1	3	4502	377	803369	0.811951
USP48	3	4502	390	803369	0.811951
VPS13D	3	4502	375	803369	0.811951
ZC3H3	3	4502	378	803369	0.811951
CRAMP1L	4	4502	566	803369	0.828549
ERC1	4	4502	549	803369	0.828549
FARP2	4	4502	569	803369	0.828549
PLEC1	4	4502	599	803369	0.828549
PTPRA	4	4502	551	803369	0.828549
RABEP1	4	4502	575	803369	0.828549
ST3GAL3	4	4502	597	803369	0.828549
SBF2	5	4502	793	803369	0.852187
AKAP13	3	4502	638	803369	0.852187
SAPS2	8	4502	1298	803369	0.893326
FANCA	7	4502	1353	803369	0.900327
NSD1	8	4502	1471	803369	1
PBRM1	5	4502	884	803369	1
SMARCC1	4	4502	748	803369	1
ARIH2	3	4502	596	803369	1
ATXN10	3	4502	501	803369	1
EIF2C3	3	4502	490	803369	1
FCHSD2	3	4502	547	803369	1
ITCH	3	4502	531	803369	1
MTMR3	3	4502	582	803369	1
PBX3	3	4502	482	803369	1
TAOK1	3	4502	581	803369	1
SPATS2	6	4502	981	803369	1
GNB1	5	4502	853	803369	1
CBFB	4	4502	661	803369	1
HSF1	4	4502	708	803369	1
IL1RAPL1	4	4502	702	803369	1
SCAPER	4	4502	658	803369	1
TRAF2	4	4502	751	803369	1
UBE2Q2	4	4502	650	803369	1
CBFA2T2	3	4502	464	803369	1
DLG2	3	4502	608	803369	1
IFT81	3	4502	486	803369	1
KNTC1	3	4502	603	803369	1
MAN1B1	3	4502	519	803369	1
SEC16A	3	4502	471	803369	1
SPTAN1	3	4502	488	803369	1
